# Supplementary material for: Cortical beta oscillations map to shared brain networks modulated by dopamine
Source: eLife. 2024 Dec 4;13:RP97184. doi: 10.7554/eLife.97184 (PMC11616991; doi:10.7554/eLife.97184)
Supplement: Table 1—source data 1. [file elife-97184-table1-data1.xlsx]

## Sheet: sEEG_channels
Lobe	Channels per lobe	Sum Theta Channels	Sum Alpha Channels	Sum Beta Channels	Theta Total Peaks	Alpha Total Peaks	Beta Total Peaks
Frontal	494	48 | 9.7%	31 | 6.3%	381 | 77.1%	190	108	679
Temporal	451	86 | 19.1%	158 | 35.0%	192 | 42.6%	114	227	668
Cingulate	116	12 | 10.3%	21 | 18.1%	71 | 61.2 %	28	48	150
Occipital	94	13 | 13.8%	53 | 56.4%	27 | 28.7%	20	59	150
Amygdala	3	1 | 33.3%	0	1 | 33.3%	2	0	3
Insula	126	18 | 14.3%	21 | 16.7%	85 | 67.5%	29	39	197
Parietal	220	33 | 15.0%	65 | 30.0%	113 | 51.4%	57	103	369
Subcortex	10	1 | 10.0%	1 | 10.0%	7 | 70%	4	2	16
