# Supplementary material for: Cortical beta oscillations map to shared brain networks modulated by dopamine
Source: eLife. 2024 Dec 4;13:RP97184. doi: 10.7554/eLife.97184 (PMC11616991; doi:10.7554/eLife.97184)
Supplement: Table 1—source data 2. — Lobes with only zero values removed (high and low beta calculated separately to calculate total beta peaks). [file elife-97184-table1-data2.xlsx]

## Sheet: ECoG_channels
Lobe	Channels per lobe	Sum Theta Channels	Sum Alpha Channels	Sum Beta Channels	Theta Total Peaks	Alpha Total Peaks	Beta Total Peaks
Frontal	122	25 | 20.5%	7 | 5.7%	77 | 63.1%	48	38	162
Temporal	68	20 | 29.4%	22 | 32.4%	24 | 35.3%	20	36	102
Occipital	13	2 | 15.4%	9 | 69.2%	0	2	9	19
Insula	2	1 | 50%	0	1 | 50%	1	0	3
Parietal	52	17 | 33.0%	8 | 15.4%	26 | 50%	19	16	80
Subcortex	1	0	1 | 100%	0	0	1	1
